# Supplementary material for: Taxonomic insights and new geographic records of Metzgeriaepiphylla A. Evans (Metzgeriales, Metzgeriaceae): A re-assessment based on discoveries in Shennongjia National Park, China
Source: Biodivers Data J. 2024 Nov 22;12:e139010. doi: 10.3897/BDJ.12.e139010 (PMC11607583; doi:10.3897/BDJ.12.e139010)
Supplement: XML Treatment for Metzgeria epiphylla [file BDJ.12.e139010-treatment1.xml]

<!DOCTYPE tp:taxon-treatment
  PUBLIC "-//TaxonX//DTD Taxonomic Treatment Publishing DTD v0 20100105//EN" "tax-treatment-NSO.dtd">
<tp:taxon-treatment xmlns:tp="http://www.plazi.org/taxpub"><tp:treatment-meta><mixed-citation publication-type="journal"><person-group><name><surname>Han</surname><given-names>Wei</given-names></name><name><surname>He</surname><given-names>Qiang</given-names></name><name><surname>Li</surname><given-names>Youzhi</given-names></name><name><surname>Jin</surname><given-names>Jiaojiao</given-names></name><name><surname>Jia</surname><given-names>Yu</given-names></name></person-group><article-title>Taxonomic insights and new geographic records of <italic><tp:taxon-name><tp:taxon-name-part taxon-name-part-type="genus" reg="Metzgeria">Metzgeria</tp:taxon-name-part><tp:taxon-name-part taxon-name-part-type="species" reg="epiphylla">epiphylla</tp:taxon-name-part></tp:taxon-name></italic> A. Evans (<tp:taxon-name><tp:taxon-name-part taxon-name-part-type="order">Metzgeriales</tp:taxon-name-part></tp:taxon-name>, <tp:taxon-name><tp:taxon-name-part taxon-name-part-type="family">Metzgeriaceae</tp:taxon-name-part></tp:taxon-name>): A re-assessment based on discoveries in Shennongjia National Park, China</article-title><source>Biodivers Data J</source><day>22</day><month>11</month><year>2024</year><volume>12</volume><pub-id pub-id-type="doi">10.3897/BDJ.12.e139010</pub-id></mixed-citation></tp:treatment-meta><tp:nomenclature><tp:taxon-name>
            <object-id xmlns:xlink="http://www.w3.org/1999/xlink" content-type="arpha" xlink:type="simple">391E47A8-925E-573B-8C09-9D970639FBEA</object-id>
            <tp:taxon-name-part taxon-name-part-type="genus">Metzgeria</tp:taxon-name-part>
            <tp:taxon-name-part taxon-name-part-type="species">epiphylla</tp:taxon-name-part>
          </tp:taxon-name><tp:taxon-authority>A. Evans</tp:taxon-authority></tp:nomenclature><tp:treatment-sec sec-type="materials"><title>Materials</title><list list-type="alpha-lower" list-content="occurrences"><list-item><p><bold>Type status:</bold> <named-content xmlns:xlink="http://www.w3.org/1999/xlink" content-type="dwc:typeStatus" xlink:type="simple">Other material</named-content>. <bold>Occurrence:</bold> catalogNumber: <named-content xmlns:xlink="http://www.w3.org/1999/xlink" content-type="dwc:catalogNumber" xlink:type="simple">PE02162938</named-content>; recordNumber: <named-content xmlns:xlink="http://www.w3.org/1999/xlink" content-type="dwc:recordNumber" xlink:type="simple">4664</named-content>; recordedBy: <named-content xmlns:xlink="http://www.w3.org/1999/xlink" content-type="dwc:recordedBy" xlink:type="simple">W. Han</named-content>; occurrenceID: <named-content xmlns:xlink="http://www.w3.org/1999/xlink" content-type="dwc:occurrenceID" xlink:type="simple">7F65BDC7-D662-5D03-B467-A8B609B1FC94</named-content>; <bold>Taxon:</bold> class: <named-content xmlns:xlink="http://www.w3.org/1999/xlink" content-type="dwc:class" xlink:type="simple"><tp:taxon-name><tp:taxon-name-part taxon-name-part-type="class">Jungermanniopsida</tp:taxon-name-part></tp:taxon-name></named-content>; order: <named-content xmlns:xlink="http://www.w3.org/1999/xlink" content-type="dwc:order" xlink:type="simple"><tp:taxon-name><tp:taxon-name-part taxon-name-part-type="order">Metzgeriales</tp:taxon-name-part></tp:taxon-name></named-content>; family: <named-content xmlns:xlink="http://www.w3.org/1999/xlink" content-type="dwc:family" xlink:type="simple"><tp:taxon-name><tp:taxon-name-part taxon-name-part-type="family">Metzgeriaceae</tp:taxon-name-part></tp:taxon-name></named-content>; <bold>Location:</bold> continent: <named-content xmlns:xlink="http://www.w3.org/1999/xlink" content-type="dwc:continent" xlink:type="simple">Asia</named-content>; country: <named-content xmlns:xlink="http://www.w3.org/1999/xlink" content-type="dwc:country" xlink:type="simple">China</named-content>; countryCode: <named-content xmlns:xlink="http://www.w3.org/1999/xlink" content-type="dwc:countryCode" xlink:type="simple">China/CN</named-content>; stateProvince: <named-content xmlns:xlink="http://www.w3.org/1999/xlink" content-type="dwc:stateProvince" xlink:type="simple">Hubei</named-content>; county: <named-content xmlns:xlink="http://www.w3.org/1999/xlink" content-type="dwc:county" xlink:type="simple">Shennongjia Forestry District</named-content>; municipality: <named-content xmlns:xlink="http://www.w3.org/1999/xlink" content-type="dwc:municipality" xlink:type="simple">Muyu Town</named-content>; locality: <named-content xmlns:xlink="http://www.w3.org/1999/xlink" content-type="dwc:locality" xlink:type="simple">Shennong Valley</named-content>; verbatimLocality: <named-content xmlns:xlink="http://www.w3.org/1999/xlink" content-type="dwc:verbatimLocality" xlink:type="simple">Next to the boardwalk</named-content>; verbatimElevation: <named-content xmlns:xlink="http://www.w3.org/1999/xlink" content-type="dwc:verbatimElevation" xlink:type="simple">2820 m</named-content>; verbatimLatitude: <named-content xmlns:xlink="http://www.w3.org/1999/xlink" content-type="dwc:verbatimLatitude" xlink:type="simple">31°26'19.47″N</named-content>; verbatimLongitude: <named-content xmlns:xlink="http://www.w3.org/1999/xlink" content-type="dwc:verbatimLongitude" xlink:type="simple">110°16'52.0″E</named-content>; <bold>Identification:</bold> identifiedBy: <named-content xmlns:xlink="http://www.w3.org/1999/xlink" content-type="dwc:identifiedBy" xlink:type="simple">Y. Jia and Q. He</named-content>; <bold>Event:</bold> year: <named-content xmlns:xlink="http://www.w3.org/1999/xlink" content-type="dwc:year" xlink:type="simple">2023</named-content>; month: <named-content xmlns:xlink="http://www.w3.org/1999/xlink" content-type="dwc:month" xlink:type="simple">9</named-content>; day: <named-content xmlns:xlink="http://www.w3.org/1999/xlink" content-type="dwc:day" xlink:type="simple">18</named-content>; habitat: <named-content xmlns:xlink="http://www.w3.org/1999/xlink" content-type="dwc:habitat" xlink:type="simple">On the trunks of <italic><tp:taxon-name><tp:taxon-name-part taxon-name-part-type="genus" reg="Abies">Abies</tp:taxon-name-part><tp:taxon-name-part taxon-name-part-type="species" reg="fargesii">fargesii</tp:taxon-name-part></tp:taxon-name></italic> Franch. in the forest</named-content></p></list-item><list-item><p><bold>Type status:</bold> <named-content xmlns:xlink="http://www.w3.org/1999/xlink" content-type="dwc:typeStatus" xlink:type="simple">Other material</named-content>. <bold>Occurrence:</bold> catalogNumber: <named-content xmlns:xlink="http://www.w3.org/1999/xlink" content-type="dwc:catalogNumber" xlink:type="simple">PE02154417</named-content>; recordNumber: <named-content xmlns:xlink="http://www.w3.org/1999/xlink" content-type="dwc:recordNumber" xlink:type="simple">948</named-content>; recordedBy: <named-content xmlns:xlink="http://www.w3.org/1999/xlink" content-type="dwc:recordedBy" xlink:type="simple">Z.Q. Yi and J. Wu</named-content>; occurrenceID: <named-content xmlns:xlink="http://www.w3.org/1999/xlink" content-type="dwc:occurrenceID" xlink:type="simple">636DFB31-73E3-5D9A-9ADC-1AC5AEF439C2</named-content>; <bold>Taxon:</bold> class: <named-content xmlns:xlink="http://www.w3.org/1999/xlink" content-type="dwc:class" xlink:type="simple"><tp:taxon-name><tp:taxon-name-part taxon-name-part-type="class">Jungermanniopsida</tp:taxon-name-part></tp:taxon-name></named-content>; order: <named-content xmlns:xlink="http://www.w3.org/1999/xlink" content-type="dwc:order" xlink:type="simple"><tp:taxon-name><tp:taxon-name-part taxon-name-part-type="order">Metzgeriales</tp:taxon-name-part></tp:taxon-name></named-content>; family: <named-content xmlns:xlink="http://www.w3.org/1999/xlink" content-type="dwc:family" xlink:type="simple"><tp:taxon-name><tp:taxon-name-part taxon-name-part-type="family">Metzgeriaceae</tp:taxon-name-part></tp:taxon-name></named-content>; <bold>Location:</bold> continent: <named-content xmlns:xlink="http://www.w3.org/1999/xlink" content-type="dwc:continent" xlink:type="simple">Asia</named-content>; country: <named-content xmlns:xlink="http://www.w3.org/1999/xlink" content-type="dwc:country" xlink:type="simple">China</named-content>; countryCode: <named-content xmlns:xlink="http://www.w3.org/1999/xlink" content-type="dwc:countryCode" xlink:type="simple">China/CN</named-content>; stateProvince: <named-content xmlns:xlink="http://www.w3.org/1999/xlink" content-type="dwc:stateProvince" xlink:type="simple">Hubei</named-content>; county: <named-content xmlns:xlink="http://www.w3.org/1999/xlink" content-type="dwc:county" xlink:type="simple">Shennongjia Forestry District</named-content>; municipality: <named-content xmlns:xlink="http://www.w3.org/1999/xlink" content-type="dwc:municipality" xlink:type="simple">Muyu Town</named-content>; locality: <named-content xmlns:xlink="http://www.w3.org/1999/xlink" content-type="dwc:locality" xlink:type="simple">Banbi Rock</named-content>; verbatimLocality: <named-content xmlns:xlink="http://www.w3.org/1999/xlink" content-type="dwc:verbatimLocality" xlink:type="simple">In the gully</named-content>; verbatimElevation: <named-content xmlns:xlink="http://www.w3.org/1999/xlink" content-type="dwc:verbatimElevation" xlink:type="simple">2590 m</named-content>; verbatimLatitude: <named-content xmlns:xlink="http://www.w3.org/1999/xlink" content-type="dwc:verbatimLatitude" xlink:type="simple">31°27'26.35″N</named-content>; verbatimLongitude: <named-content xmlns:xlink="http://www.w3.org/1999/xlink" content-type="dwc:verbatimLongitude" xlink:type="simple">110°13'41.44″E</named-content>; <bold>Identification:</bold> identifiedBy: <named-content xmlns:xlink="http://www.w3.org/1999/xlink" content-type="dwc:identifiedBy" xlink:type="simple">Y. Jia and Q. He</named-content>; <bold>Event:</bold> year: <named-content xmlns:xlink="http://www.w3.org/1999/xlink" content-type="dwc:year" xlink:type="simple">2023</named-content>; month: <named-content xmlns:xlink="http://www.w3.org/1999/xlink" content-type="dwc:month" xlink:type="simple">5</named-content>; day: <named-content xmlns:xlink="http://www.w3.org/1999/xlink" content-type="dwc:day" xlink:type="simple">14</named-content>; habitat: <named-content xmlns:xlink="http://www.w3.org/1999/xlink" content-type="dwc:habitat" xlink:type="simple">On the branches</named-content></p></list-item></list></tp:treatment-sec><tp:treatment-sec sec-type="Description"><title>Description</title><p>The plant is yellow-green to pale green, lacking blue spots when dry, forming loosely interwoven mats attached to the substrate (Fig. <xref ref-type="fig" rid="F12099490">1</xref>a). The thallus is prostrate, irregularly forked, flat or slightly convex, with adventitious branches arising from the midrib on the ventral side. Mature thalli are 0.6-1.2 mm wide, occasionally up to 1.5 mm and 1-1.2 cm long (Fig. <xref ref-type="fig" rid="F12099490">1</xref>f). Branches are spaced 1-2.5 mm apart and exhibit two apex forms: one rounded and blunt (Fig. <xref ref-type="fig" rid="F12099490">1</xref>b-d), the other tapering into a short, sharp point (Fig. <xref ref-type="fig" rid="F12099490">1</xref>e). The midrib in cross-section has two layers of elliptical epidermal cells on both dorsal and ventral surfaces, measuring 25 × 15 μm, with three layers of 10 medullary cells, which are round to elliptical, thin- or thick-walled and 15-20 μm in diameter (Fig. <xref ref-type="fig" rid="F12099490">1</xref>h). The thallus is 16-22 cells wide from the midrib to the margin, with central cells approximately 40 μm in diameter and marginal cells slightly smaller at 25 μm (Fig. <xref ref-type="fig" rid="F12099490">1</xref>f).</p><p>Sparse spiny hairs occur along the leaf margins, usually solitary, measuring 0.1-0.2 mm long and 8-10 μm wide (Fig. <xref ref-type="fig" rid="F12099490">1</xref>g). Numerous gemmae are found along the edges or near the margins of narrow, specialised branches. These gemmae are variable in shape, ranging from round, elliptical, to elongated rod-like forms, flat or slightly convex, with short spiny hairs along the edges or ventral surface (Fig. <xref ref-type="fig" rid="F12099490">1</xref>i-n).</p><p>The species is dioecious. Male branches are nearly spherical, smooth, measuring 0.3-0.4 mm long and 0.25-0.35 mm wide. The female perichaetial leaves are broadly obovate, 0.3-0.35 mm in length and width, with spiny hairs on the edges and ventral surface. The capsule is brown, oval-shaped, typically ranging from 0.5-0.6 mm in length and 0.35-0.4 mm in width and the valves, when spread out, measure 0.6-0.75 × 0.2-0.25 mm. The calyptra measures approximately 1 mm in length and 0.45 mm in width, with abundant hairs above the middle and sparse, scattered hairs below. The spores are pale yellowish-brown and finely punctulate, with a diameter of 16-18 μm. Elaters are 0.3-0.4 mm long, 6 μm wide at the middle and bear a single broad spiral band extending the entire length. Gemmae are sometimes abundant, arising from more or less narrowed and specialised branches with limited growth, positioned either marginally or submarginally and dorsally and are orbicular to oval in shape, either flat or slightly convex, with a few short marginal hairs that are slightly displaced to the concave surface (<xref ref-type="bibr" rid="B12061364">Evans 1923</xref>).</p></tp:treatment-sec><tp:treatment-sec sec-type="Distribution"><title>Distribution</title><p>China (present study), Chile (<xref ref-type="bibr" rid="B12061364">Evans 1923</xref>), Tristan da Cunha, Papua New Guinea and New Zealand (<xref ref-type="bibr" rid="B12061401">Kuwahara 1978b</xref>, <xref ref-type="bibr" rid="B12061410">Piippo 1991</xref>).</p></tp:treatment-sec><tp:treatment-sec sec-type="Ecology"><title>Ecology</title><p>This discovery represents a significant extension of the known distribution of <italic><tp:taxon-name><tp:taxon-name-part taxon-name-part-type="genus" reg="Metzgeria">M.</tp:taxon-name-part><tp:taxon-name-part taxon-name-part-type="species" reg="epiphylla">epiphylla</tp:taxon-name-part></tp:taxon-name></italic>, confirming its presence in China, specifically in the evergreen broadleaf forests of Shennongjia National Park, where it inhabits tree trunks, branches and leaves at altitudes ranging from 1400 to 2900 m (Fig. <xref ref-type="fig" rid="F12099734">2</xref>a-c). <xref ref-type="bibr" rid="B12061364">Evans (1923)</xref> documented that plants of <italic><tp:taxon-name><tp:taxon-name-part taxon-name-part-type="genus" reg="Metzgeria">M.</tp:taxon-name-part><tp:taxon-name-part taxon-name-part-type="species" reg="epiphylla">epiphylla</tp:taxon-name-part></tp:taxon-name></italic> preferred living leaves as a habitat, although they occasionally grew on bark. However, <xref ref-type="bibr" rid="B12061410">Piippo (1991)</xref> further described that the species occurred in montane rainforests of the Huon Peninsula and was specifically found on tree trunks. This habitat description closely aligned with the location where we discovered <italic><tp:taxon-name><tp:taxon-name-part taxon-name-part-type="genus" reg="Metzgeria">M.</tp:taxon-name-part><tp:taxon-name-part taxon-name-part-type="species" reg="epiphylla">epiphylla</tp:taxon-name-part></tp:taxon-name></italic> in the present study.</p></tp:treatment-sec><tp:treatment-sec sec-type="Taxon discussion"><title>Taxon discussion</title><p>During the bryophyte survey in Shennongjia National Park, two specimens of <italic><tp:taxon-name><tp:taxon-name-part taxon-name-part-type="genus" reg="Metzgeria">M.</tp:taxon-name-part><tp:taxon-name-part taxon-name-part-type="species" reg="epiphylla">epiphylla</tp:taxon-name-part></tp:taxon-name></italic> were collected. Both specimens were identified, based on their morphological characteristics and matched the diagnostic features of <italic><tp:taxon-name><tp:taxon-name-part taxon-name-part-type="genus" reg="Metzgeria">M.</tp:taxon-name-part><tp:taxon-name-part taxon-name-part-type="species" reg="epiphylla">epiphylla</tp:taxon-name-part></tp:taxon-name></italic>, as described in the original species description from South America (<xref ref-type="bibr" rid="B12061364">Evans 1923</xref>). The thallus was pale green, loosely interwoven and epiphytic, with irregularly forked branching patterns. Thalli measured 0.6-1.2 mm in width, occasionally reaching up to 1.5 mm, which differs from <xref ref-type="bibr" rid="B12061364">Evans (1923)</xref>'s original description, where mature thalli rarely exceeded 1 mm. <xref ref-type="bibr" rid="B12061401">Kuwahara (1978b)</xref> observed various forms of the thallus in <italic><tp:taxon-name><tp:taxon-name-part taxon-name-part-type="genus" reg="Metzgeria">M.</tp:taxon-name-part><tp:taxon-name-part taxon-name-part-type="species" reg="epiphylla">epiphylla</tp:taxon-name-part></tp:taxon-name></italic>, although he did not provide specific measurements. This suggests that the thallus of the species exhibits a certain degree of variability, likely due to environmental factors or other sources of plasticity.</p><p>Further microscopic examination revealed detailed structural features consistent with <italic><tp:taxon-name><tp:taxon-name-part taxon-name-part-type="genus" reg="Metzgeria">M.</tp:taxon-name-part><tp:taxon-name-part taxon-name-part-type="species" reg="epiphylla">epiphylla</tp:taxon-name-part></tp:taxon-name></italic>. The midrib consisted of two layers of epidermal cells, with three layers of medullary cells. The midrib cells were elliptical and measured 25 × 15 μm, while the medullary cells were 15-20 μm in diameter. Leaf edges had sparse spiny hairs measuring 0.1-0.2 mm in length. Spores were light brown, with a finely warty surface and measured 16-18 μm in diameter. The elaters exhibited single spiral thickenings, measuring 0.3-0.4 mm in length and approximately 6 μm in width. These characteristics confirm the identity of <italic><tp:taxon-name><tp:taxon-name-part taxon-name-part-type="genus" reg="Metzgeria">M.</tp:taxon-name-part><tp:taxon-name-part taxon-name-part-type="species" reg="epiphylla">epiphylla</tp:taxon-name-part></tp:taxon-name></italic> and distinguish it from closely-related species within the genus.</p></tp:treatment-sec><tp:treatment-sec><!--Section generated to contain objects referenced in tp:taxon-treatment.--><fig id="F12099490" position="float" orientation="portrait"><object-id xmlns:xlink="http://www.w3.org/1999/xlink" content-type="arpha" xlink:type="simple">39342CF0-FCC4-5B23-90C8-EEEE386B30DA</object-id><object-id xmlns:xlink="http://www.w3.org/1999/xlink" content-type="doi" xlink:type="simple">10.3897/BDJ.12.e139010.figure1</object-id><label>Figure 1.</label><caption><p><italic><tp:taxon-name><tp:taxon-name-part taxon-name-part-type="genus" reg="Metzgeria">Metzgeria</tp:taxon-name-part><tp:taxon-name-part taxon-name-part-type="species" reg="epiphylla">epiphylla</tp:taxon-name-part></tp:taxon-name></italic> A. Evans. <bold>a</bold> Plants; <bold>b-d</bold> Tapered apex of thallus; <bold>e</bold> Obtuse apex of thallus; <bold>f</bold> Parts of thallus; <bold>g</bold> Marginal hairs; <bold>h</bold> Cross-Section of midrib; <bold>i-n</bold> Gemma. All from <italic>HAN Wei 4664</italic>.</p></caption><graphic xmlns:xlink="http://www.w3.org/1999/xlink" xlink:href="bdj-12-e139010-g001.jpg" position="float" id="oo_1140872.jpg" orientation="portrait" xlink:type="simple"><uri content-type="original_file" xlink:type="simple">https://binary.pensoft.net/fig/1140872</uri></graphic></fig><fig id="F12099734" position="float" orientation="portrait"><object-id xmlns:xlink="http://www.w3.org/1999/xlink" content-type="arpha" xlink:type="simple">29D4E37B-5568-5BF1-9284-3075FA61EA53</object-id><object-id xmlns:xlink="http://www.w3.org/1999/xlink" content-type="doi" xlink:type="simple">10.3897/BDJ.12.e139010.figure2</object-id><label>Figure 2.</label><caption><p><italic><tp:taxon-name><tp:taxon-name-part taxon-name-part-type="genus" reg="Metzgeria">Metzgeria</tp:taxon-name-part><tp:taxon-name-part taxon-name-part-type="species" reg="epiphylla">epiphylla</tp:taxon-name-part></tp:taxon-name></italic> A. Evans in wild. <bold>a</bold> Habitat；<bold>b, c</bold> Populations. All from <italic>HAN Wei 4664</italic>.</p></caption><graphic xmlns:xlink="http://www.w3.org/1999/xlink" xlink:href="bdj-12-e139010-g002.jpg" position="float" id="oo_1141049.jpg" orientation="portrait" xlink:type="simple"><uri content-type="original_file" xlink:type="simple">https://binary.pensoft.net/fig/1141049</uri></graphic></fig></tp:treatment-sec><ref-list><ref id="B12061364"><element-citation xmlns:xlink="http://www.w3.org/1999/xlink" publication-type="article" xlink:type="simple"><person-group person-group-type="author"><name name-style="western"><surname>Evans</surname><given-names>A. W.</given-names></name></person-group><year>1923</year><article-title>The Chilean species of <italic><tp:taxon-name><tp:taxon-name-part taxon-name-part-type="genus" reg="Metzgeria">Metzgeria</tp:taxon-name-part></tp:taxon-name></italic></article-title><source>Proceedings of the American Academy of Arts and Sciences</source><volume>58</volume><issue>7</issue><fpage>271</fpage><lpage>324</lpage><pub-id pub-id-type="doi">10.2307/20025995</pub-id></element-citation></ref><ref id="B12061401"><element-citation xmlns:xlink="http://www.w3.org/1999/xlink" publication-type="article" xlink:type="simple"><person-group person-group-type="author"><name name-style="western"><surname>Kuwahara</surname><given-names>Y.</given-names></name></person-group><year>1978</year><article-title>A recent collection of New Guinean <italic><tp:taxon-name><tp:taxon-name-part taxon-name-part-type="genus" reg="Metzgeria">Metzgeria</tp:taxon-name-part></tp:taxon-name></italic></article-title><source>Lindbergia</source><volume>4</volume><fpage>289</fpage><lpage>295</lpage></element-citation></ref><ref id="B12061410"><element-citation xmlns:xlink="http://www.w3.org/1999/xlink" publication-type="article" xlink:type="simple"><person-group person-group-type="author"><name name-style="western"><surname>Piippo</surname><given-names>S.</given-names></name></person-group><year>1991</year><article-title>Bryophyte flora of the Huon Peninsula, Papua New Guinea. XXXIX. <italic><tp:taxon-name><tp:taxon-name-part taxon-name-part-type="genus" reg="Fossombronia">Fossombronia</tp:taxon-name-part></tp:taxon-name></italic> (<tp:taxon-name><tp:taxon-name-part taxon-name-part-type="family">Fossombroniaceae</tp:taxon-name-part></tp:taxon-name>) and <italic><tp:taxon-name><tp:taxon-name-part taxon-name-part-type="genus" reg="Metzgeria">Metzgeria</tp:taxon-name-part></tp:taxon-name></italic> (<tp:taxon-name><tp:taxon-name-part taxon-name-part-type="family">Metzgeriaceae</tp:taxon-name-part></tp:taxon-name>)</article-title><source>Acta Botanica Fennica</source><volume>143</volume><fpage>1</fpage><lpage>22</lpage></element-citation></ref></ref-list></tp:taxon-treatment>
